# Supplementary material for: Evaluating Ocular Symptoms and Tear Film Cytokine Profiles in Symptomatic COVID-19 Patients
Source: J Clin Med. 2022 May 8;11(9):2647. doi: 10.3390/jcm11092647 (PMC9105717; doi:10.3390/jcm11092647)
Supplement: Supplementary file 1 [file jcm-11-02647-s001.zip]

Archive with 1 entries (1 files):
- jcm-1705762-supplementary.pdf
